# Supplementary material for: Unraveling Resistance Mechanisms to Gαq Pathway Inhibition in Uveal Melanoma: Insights from Signaling-Activation Library Screening
Source: Cancers (Basel). 2025 Dec 25;18(1):74. doi: 10.3390/cancers18010074 (PMC12785119; doi:10.3390/cancers18010074)
Supplement: Supplementary file 1 [file cancers-18-00074-s001.zip]

Archive with 3 entries (3 files):
- Supplementary Figures.pdf
- Table S1 - MEKi Library.xlsx
- Table S2 - FAKi Library.xlsx
