# Supplementary material for: Unraveling Resistance Mechanisms to Gαq Pathway Inhibition in Uveal Melanoma: Insights from Signaling-Activation Library Screening
Source: Cancers (Basel). 2025 Dec 25;18(1):74. doi: 10.3390/cancers18010074 (PMC12785119; doi:10.3390/cancers18010074)
Supplement: Supplementary file 1 [file cancers-18-00074-s001.zip › Table S1 - MEKi Library.xlsx]

## Sheet: Sheet1
Table S1. MEKi screen shows Cell Viability Max Response of individually virally transduced cell populations with mutant library in 92.1 cells
MEKi Screen	Avg viability Cmax	Standard Deviation
KRAS G12C	20.43	2.263
KRAS Q61L	22.14	3.008
H3F3B G35R	23.36	2.168
EGFR L858R	24.69	2.259
KRAS G12D	25.82	3.448
ELF3 S133F	27.34	1.836
CCND1 P287S	28.37	2.547
SMAD4 R361H	28.46	2.284
ACVR1B R484H	28.6	1.709
b-catenin S33A, S37A, T41A	29.12	2.221
EIF4A2 G336W	29.19	2.205
FLT3 D835Y	29.3	2.182
BAP1 E31A	29.69	1.577
PIK3CA H1047R	29.82	2.687
Control	30.48	2.756
KRAS Q61R	30.59	3.784
TET2 S268A	30.68	1.97
KRAS G13D	30.87	2.061
HIST1H1C K109N	31.32	2.378
MTOR S2215Y	31.44	3.607
U2AF1 S34F	33.08	2.374
CDKN1B D63E	33.13	4.491
PIK3R1 K567E	33.5	3.611
HRAS G12V	33.8	2.897
RalA G23V (two forms - full and mature peptide)	33.97	3.055
STK11 D194N	34.28	1.257
Notch3 intracell.domain	34.6	2.304
MAP2K4 R134W	35.18	2.523
PIK3CG L1018V	37.62	1.247
FLAG-IKKb S177E/S181E	38.06	2.685
BRAF V600E	38.49	1.751
CDH1 D254Y	38.53	1.929
FGFR3 S249C	38.64	2.465
KRAS G12V	38.79	2.027
MYD88 L265P	38.91	2.829
MLH1 R217C	39.44	5.072
CYLD G160R	39.5	2.764
RUNX1 D198G	40.86	2.853
GATA2 H460P	40.94	3.255
myr-MEK5	40.94	2.301
RET M918T	40.99	2.299
JAK2 V617F	42.13	1.726
SMAD2 R321Q	42.36	3.247
EZH2 Y646N	42.44	2.133
KLF4 K409Q	42.89	1.731
NRAS G12D	43.77	2.429
STAG2 R370W	44.12	1.365
GATA3 S308Y	44.9	2.342
PTEN R130Q	45.03	2.177
Caspase-3 C163A	45.99	1.752
HRAS G12V, E37G	46.35	1.552
GSK3b K85A	48.27	2.071
NRAS Q61K	48.56	2.502
GNAS R201H	49.12	2.282
LATS K697R	49.37	1.98
FLAG-Rheb Q64L	49.87	2.076
FOXA1 I176M	50.88	2.178
FGFR2 S252W	51.38	2.103
RB1 V654L	53.7	2.01
JNK2 WT O/E MAPK9	53.8	2.006
CTNNB1 S37C	54.4	2.676
KEAP1 R470C	54.9	2.606
NFE2L2 E79Q	55.49	2.103
VHL N78D	55.49	1.966
MEK5 DD	55.77	2.285
BCL-XL	57.21	1.205
BCL2	58.26	1.808
FAK Y180/M183A	58.79	2.673
myr-FLAG-Akt	61.48	2.129
HGF E199K	67.67	1.465
YAP2-5SA	74.145	2.266
p53 R175H	77.16	0.9915
AKT1 E17K	80.91	2.015
JAK3 L527R	99	1.851
CHEK2 K373E	99	2.011
CBFB R151H	99	1.998
