# Supplementary material for: Unraveling Resistance Mechanisms to Gαq Pathway Inhibition in Uveal Melanoma: Insights from Signaling-Activation Library Screening
Source: Cancers (Basel). 2025 Dec 25;18(1):74. doi: 10.3390/cancers18010074 (PMC12785119; doi:10.3390/cancers18010074)
Supplement: Supplementary file 1 [file cancers-18-00074-s001.zip › Table S2 - FAKi Library.xlsx]

## Sheet: Sheet1
FAKi Screen	Avg viability Cmax	Standard Deviation
MEK5 DD	15.9	1.23
FLAG-IKKb S177E/S181E	17.04	1.481
Control	22.61	3.372
KRAS G12C	23.03	2.012
KRAS Q61R	23.3	2.425
H3F3B G35R	23.63	2.57
KRAS Q61L	24.97	2.075
MLH1 R217C	26.87	1.531
FLT3 D835Y	27.07	2.487
FOXA1 I176M	27.71	1.446
ELF3 S133F	28.79	3.165
MSH2 Q419K	29.56	2.93
CCND1 P287S	30.66	1.874
SMAD4 R361H	31.08	2.162
KRAS G13D	31.85	4.781
ACVR1B R484H	32.43	1.575
MAP2K4 R134W	32.77	2.149
TET2 S268A	32.9	2.188
STK11 D194N	33.22	2.391
JAK2 V617F	33.49	2.317
b-catenin S33A, S37A, T41A	33.54	2.922
PIK3CA H1047R	34.96	2.887
EIF4A2 G336W	35.26	2.835
NRAS Q61K	35.69	1.821
myr-MEK5	35.81	1.535
HRAS G12V	35.83	2.158
CHEK2 K373E	35.86	1.532
HIST1H1C K109N	35.86	2.969
RET M918T	35.87	8.627
U2AF1 S34F	36.69	3.425
CBFB R151H	36.71	1.233
EGFR L858R	36.84	3.432
STAG2 R370W	37.73	2.059
PIK3CG L1018V	38.18	2.93
CYLD G160R	38.42	3.442
BAP1 E31A	38.55	1.783
NRAS G12D	39.15	1.776
RUNX1 D198G	39.4	2.398
KRAS G12D	39.41	2.785
myr-FLAG-Akt	40.51	2.169
GSK3b K85A	40.97	2.824
CDH1 D254Y	41.11	2.17
BCL-XL	41.19	2.245
Caspase-3 C163A	41.9	2.63
PIK3R1 K567E	42.25	2.83
NFE2L2 E79Q	42.34	2.78
MYD88 L265P	42.36	3.738
CTNNB1 S37C	42.53	2.977
RalA G23V (two forms - full and mature peptide)	42.59	2.974
FGFR3 S249C	42.66	2.469
SMAD2 R321Q	43.34	2.274
CDKN1B D63E	43.34	2.976
HRAS G12V, E37G	43.35	3.173
BRAF V600E	44.38	2.997
FLAG-Rheb Q64L	44.97	2.526
KRAS G12V	45.18	2.683
VHL N78D	45.39	1.811
p53 R175H	45.66	1.268
LATS K697R	46.78	4.856
BCL2	47.01	4.306
GATA2 H460P	47.03	3.338
GATA3 S308Y	47.54	2.206
KEAP1 R470C	47.89	1.858
Notch3 intracell.domain	47.96	3.185
JAK3 L527R	48.33	6.726
KLF4 K409Q	49.06	1.975
GNAS R201H	50.7	2.375
RB1 V654L	51.21	2.842
JNK2 WT O/E MAPK9	51.3	2.836
EZH2 Y646N	54.95	1.601
PTEN R130Q	57.26	1.308
HGF E199K	57.5	2.034
MTOR S2215Y	57.53	5.118
FGFR2 S252W	57.84	2.017
AKT1 E17K	71.63	1.572
YAP2-5SA	86.47	1.07
